# Supplementary material for: Herbicide Metabolic Resistance in Poaceae Plants via the GA‐GID1/DELLA‐DOF2‐P450s Module
Source: Adv Sci (Weinh). 2026 Jul 24:e76742. Online ahead of print. doi: 10.1002/advs.76742 (PMC13398137; doi:10.1002/advs.76742)
Supplement: Supplementary file 2 — Supporting File 2: advs76742‐sup‐0002‐DataS1‐S3.zip. [file ADVS-9999-e76742-s003.zip]

Archive with 3 entries (3 files):
- Supplemental Data S1.docx
- Supplemental Data S2.docx
- Supplemental Data S3.xls
