# Supplementary material for: Herbicide Metabolic Resistance in Poaceae Plants via the GA‐GID1/DELLA‐DOF2‐P450s Module
Source: Adv Sci (Weinh). 2026 Jul 24:e76742. Online ahead of print. doi: 10.1002/advs.76742 (PMC13398137; doi:10.1002/advs.76742)
Supplement: Supplementary file 2 — Supporting File 2: advs76742‐sup‐0002‐DataS1‐S3.zip. [file ADVS-9999-e76742-s003.zip › Supplemental Data S3.xls]

## Sheet: Sheet1
Supplementary Data S3. Primers used in this study.
Primer name	Forward primer sequence (5'-3')	Reverse primer sequence (5'-3')	Use
EcDOF2	ATGTCGGATCAGAAGGACCCTG	TCAAGAGCTCTCCTGGAATGATTG	cloning
EcCYP81A21	ATGGATAAGGCCTACGTGGCC	TCAGAGCTCCTGAAGAACATCATG
EcCYP704A371	ATGGACTCGCCACCGAGC	TCATCTCCGGAGCGACGC
EcDELLA	ATGAAGCGCGAGTACCAAGACG	TCACGGCGCGGTGATGCG
OsDOF2	ATGTGTGACAAGGATCCGGG	TCAAGAAGTCTCCTGGAACGACTG
OsCYP81A6	ATGGATAACGCCTACATTATTGCC	TCAGACGAGCTCGCGAAGA
OsGID1	ATGGCCGGCAGCGACGAG	CTAGTAGTAGAGGTTAGCGTTGAGGAA
OsDELLA	ATGAAGCGCGAGTACCAAGAA	TCACGCCGCGGCGACGCG
OsGID1-target	TTGCTCTGGTTTCGCTTCCG	CGCCCTTGCTCAGCTTCACG
OsDELLA-target	GGGGAGGCGAGATCATGAAG	CAGTGGACGAGGTGGAAGCA
EcDOF2-qPCR	CAACTACTGATGGCCCCTGA	TCCTCCCCATTTTCACCTCC	RT-qPCR
EcCYP81A21-qPCR	ATGCAGGAAAGCTTCGTCTATAGTAA	CTTTAATCGTTCATACAAACCCAGT
EcCYP704A371-qPCR	CTTGGACCCGTTCTGGAAG	TGATCTTTTCCCATCTGCTCG
EcRAP2-4-qPCR	ATGCAGCTTCTCGACTTCTC	AGTCCCAGTCGATCTCCAG
EcMYB3R-2-qPCR	AAAATGGTCCCTGATAGCGAG	TGATTATGCCACCTTTCTCGG
EcMYB6-qPCR	TTTAGGTGCTGTAACACTGGG	GTACACTTGTGCAAAATCCGG
EcNAC2-qPCR	CTGGATCATGCACGAGTACAG	CCTTCCCCATCTGCATCTTC
EcbZIP1-qPCR	CAACGGTATCTCCATCTCCTG	CAGCCTTGATCGTCTAGCAG
EcGATA4-qPCR	GACGAGTTCTACATACCCAGC	AGTAATTCGGCATGTCGGAG
EcbZIP3-qPCR	TCTGATTCTGCACCTGATGTC	GCGTCCTGTGTATTCTGTAGTG
EcMAD47-qPCR	GGAGAACTCAAGGCTAAAGGAG	CCTTCCTCATACACGACTTCTG
EcNAC48-qPCR	CTGGATCATGCACGAGTACC	TGTAGATTCGGCACAGCAC
EcNAC67-qPCR	GTGGATCATGCACGAGTACAG	TCCCACTCGTTCTTCTTGTTG
EcGA20OX-qPCR	GGACAACCACAACCCAAGG	GTAGTGTCTCATGGTGAAGTCG
EcGA3OX-qPCR	GACCAACAGCCTCAAGTCTAG	CTTGTACTCGCCCCACG
EcGID1-qPCR	GTTCACGCCCATCTACCAC	GCGGTAGTTCACGGACAC
EcDELLA-qPCR	CATCGTTCCGCCTCACTG	GAGCTTCCAACCCACCTG
OsDOF2-qPCR	TTCAGGAGCAGAATGGAACC	CGTGCTGTTCTTGTCAACTTG
OsDELLA-qPCR	TTCTGCACGCCCACTTC	GAGGATGGCTTGATTTGCG
pOX-EcDOF2	gtgttacttctgcagggtaccATGTCGGATCAGAAGGACCCTG	gttatcggatccataacgcgtTCAAGAGCTCTCCTGGAATGATTG	Generating 35S:MYB5 transgenic lines
pOX-EcCYP81A21	gtgttacttctgcagggtaccATGGATAAGGCCTACGTGGCC	gttatcggatccataacgcgtTCAGAGCTCCTGAAGAACATCATG
pOX-EcCYP704A1	gtgttacttctgcagggtaccATGGACTCGCCACCGAGC	gttatcggatccataacgcgtTCATCTCCGGAGCGACGC
pOX-EcDELLA	gtgttacttctgcagggtaccATGAAGCGCGAGTACCAAGACG	gttatcggatccataacgcgtTCACGGCGCGGTGATGCG
pOX-OsDOF2	gtgttacttctgcagggtaccATGTGTGACAAGGATCCGGG	gttatcggatccataacgcgtTCAAGAAGTCTCCTGGAACGACTG
pOX-OsCYP81A6	gtgttacttctgcagggtaccATGGATAACGCCTACATTATTGCC	gttatcggatccataacgcgtTCAGACGAGCTCGCGAAGA
pOX-OsDELLA	gtgttacttctgcagggtaccATGAAGCGCGAGTACCAAGAA	gttatcggatccataacgcgtTCACGCCGCGGCGACGCG
pAbAi-EcCYP81A21	cttgaattcgagctcggtaccACAAAAAGTGCTACAAAAAGTGCTACAAAAAG	agcacatgcctcgaggtcgacAGCACTTTTTGTAGCACTTTTTGTAGC	Y1H
pAbAi-EcCYP704A1	cttgaattcgagctcggtaccCAAAAGTGACAAAAGTGACAAAAGTGA	agcacatgcctcgaggtcgacTCACTTTTGTCACTTTTGTCACTTTTG
pGADT7-EcDOF2	gccatggaggccagtgaattcATGTCGGATCAGAAGGACCCTG	cagctcgagctcgatggatccTCAAGAGCTCTCCTGGAATGATTG
pAbAi-OsCYP704A1	cttgaattcgagctcggtaccGAAAAGTGGAAAAGTGGAAAAGTG	agcacatgcctcgaggtcgacCACTTTTCCACTTTTCCACTTTTC
pAbAi-OsCYP81A6	cttgaattcgagctcggtaccAGGCCCCCCTTTGCCGGT	agcacatgcctcgaggtcgacCTGGAGATCGTAGAACTCCAGAACA
pGADT7-OsDOF2	gccatggaggccagtgaattcATGTGTGACAAGGATCCGGG	cagctcgagctcgatggatccTCAAGAAGTCTCCTGGAACGACTG
EcDOF2-pYba1132	cgctctagaactagtggatccATGTCGGATCAGAAGGACCCTG	gtcgacggtatcgataagcttAGAGCTCTCCTGGAATGATTGTG	Subcellular localization
pGBKT7-EcDOF2-N	atggccatggaggccgaattcATGTCGGATCAGAAGGACCCTG	ccgctgcaggtcgacggatccCTTCGACATGTCCACTCTAGACCC	Transcriptional activation
pGBKT7-EcDOF2-C	atggccatggaggccgaattcTCAGTGCTCCCTGAAGCTCTTG	ccgctgcaggtcgacggatccTCAAGAGCTCTCCTGGAATGATTG
pGBKT7-EcDOF2	atggccatggaggccgaattcATGTCGGATCAGAAGGACCCTG	ccgctgcaggtcgacggatccTCAAGAGCTCTCCTGGAATGATTG
0800-EcCYP81A21pro	ctatagggcgaattgggtaccACAAAAAGTGCTACAAAAAGTGCTACAAAAAG	cgctctagaactagtggatccAGCACTTTTTGTAGCACTTTTTGTAGC	Dual-LUC/REN
0800-OsCYP81A6pro	ctatagggcgaattgggtaccAGGCCCCCCTTTGCCGGT	cgctctagaactagtggatccCTGGAGATCGTAGAACTCCAGAACA
0800-EcCYP704C1pro	ctatagggcgaattgggtaccTAATGCTACGTGCATGTGCTTTG	cgctctagaactagtggatccGCCCGGCGGTGAGCGCTG
0800-OsCYP704A1pro	ctatagggcgaattgggtaccTGAGCTCCGGAGGTGGCA	cgctctagaactagtggatccGGCCGTGGGCAGCTTAGC
62-SK-EcDOF2	cgctctagaactagtggatccATGTCGGATCAGAAGGACCCTG	gtcgacggtatcgataagcttTCAAGAGCTCTCCTGGAATGATTG
62-SK-OsDOF2	cgctctagaactagtggatccATGTGTGACAAGGATCCGGG	gtcgacggtatcgataagcttTCAAGAAGTCTCCTGGAACGACTG
pET28a-EcDOF2	ttgtcgacggagctcgaattcATGTCGGATCAGAAGGACCCTG	cagcaaatgggtcgcggatccTCAAGAGCTCTCCTGGAATGATTG	EMSA
pET28a-OsDOF2	ttgtcgacggagctcgaattcATGTGTGACAAGGATCCGGG	cagcaaatgggtcgcggatccTCAAGAAGTCTCCTGGAACGACTG
pGADT7-OsDELLA	gccatggaggccagtgaattcATGAAGCGCGAGTACCAAGAA	cagctcgagctcgatggatccTCACGCCGCGGCGACGCG	Y2H
pGADT7-EcDELLA	gccatggaggccagtgaattcATGAAGCGCGAGTACCAAGACG	cagctcgagctcgatggatccTCACGGCGCGGTGATGCG
pGBKT7-EcDOF2	atggccatggaggccgaattcATGTCGGATCAGAAGGACCCTG	ccgctgcaggtcgacggatccTCAAGAGCTCTCCTGGAATGATTG
pGBKT7-OsDOF2	atggccatggaggccgaattcATGTGTGACAAGGATCCGGG	ccgctgcaggtcgacggatccTCAAGAAGTCTCCTGGAACGACTG
FLAG-EcDELLA	atgatgataaaggtacctaaATGAAGCGCGAGTACCAAGACGC	ccgctgtacaCGGCGCGGTGATGCGCCATG	CO-IP
HA-EcDOF2	tacaattacggatccacgcgATGTCGGATCAGAAGGACCCTGG	tcaccgttaatcaaacccatAGAGCTCTCCTGGAATGATTGTGAGC
FLAG-OsDELLA	gatgatgatgataaaggtacATGAAGCGCGAGTACCAAGAAGCC	cagagctagttacaggcgcgCGCCGCGGCGACGCG
MYC-OsDOF2	tacaattacggatccacgcgATGTGTGACAAGGATCCGGGCATAAAG	tcaccgttaatcaaacccatAGAAGTCTCCTGGAACGACTGCG
pMAL-c5x-EcDELLA	ctccggctccATGAAGCGCGAGTACCAAGACGC	ttaattacctgcagggaattTCACGGCGCGGTGATGCG	GST Pull-down
pGEX-6p-EcDOF2	ttccaggggcccctgggatcATGTCGGATCAGAAGGACCCTGG	gtcacgatgcggccgctcgaTCAAGAGCTCTCCTGGAATGATTGTGAGC
pGEX-6p-OsDOF2	ttccaggggcccctgggatcATGTGTGACAAGGATCCGGGCATAAAG	gtcacgatgcggccgctcgaTCAAGAAGTCTCCTGGAACGACTGC
pMAL-c5x-OsDELLA	ctccggctccATGAAGCGCGAGTACCAAGAAGCC	ttaattacctgcagggaattTCACGCCGCGGCGACGCGCCATG
pCAMBIA1300-cLuc-EcDELLA	ccggggcggtacccgggatccATGAAGCGCGAGTACCAAGACG	acgaaagctctgcaggtcgacTCACGGCGCGGTGATGCG	LCI
pCAMBIA1300-cLuc-OsDELLA	ccggggcggtacccgggatccATGAAGCGCGAGTACCAAGAA	acgaaagctctgcaggtcgacTCACGCCGCGGCGACGCG
pCAMBIA1300-nLuc-EcDOF2	cgagctcggtacccgggatccATGTCGGATCAGAAGGACCCTG	agccaccgccccgggacgcgtTCAAGAGCTCTCCTGGAATGATTG
pCAMBIA1300-nLuc-OsDOF2	cgagctcggtacccgggatccATGTGTGACAAGGATCCGGG	agccaccgccccgggacgcgtTCAAGAAGTCTCCTGGAACGACTG
